# Supplementary material for: DNA Repair Gene Polymorphisms and Susceptibility to Urothelial Carcinoma in a Southeastern European Population
Source: Curr Oncol. 2021 May 14;28(3):1879–85. doi: 10.3390/curroncol28030174 (PMC8161783; doi:10.3390/curroncol28030174)
Supplement: Supplementary file 1 [file curroncol-28-00174-s001.zip]

Archive with 1 entries (1 files):
- curroncol-1201603-supplementary.pdf
